# Supplementary material for: The Flexible Role of Social Experience in the Processing of Abstract Concepts
Source: Behav Sci (Basel). 2025 Feb 11;15(2):190. doi: 10.3390/bs15020190 (PMC11851493; doi:10.3390/bs15020190)
Supplement: Supplementary file 1 [file behavsci-15-00190-s001.zip]

Archive with 1 entries (1 files):
- behavsci-3387416-supplementary.pdf
